# Supplementary material for: CLDN1 Sensitizes Triple-Negative Breast Cancer Cells to Chemotherapy
Source: Cancers (Basel). 2022 Oct 14;14(20):5026. doi: 10.3390/cancers14205026 (PMC9599637; doi:10.3390/cancers14205026)
Supplement: Supplementary file 1 [file cancers-14-05026-s001.zip]

Archive with 2 entries (2 files):
- cancers-1947216-File S1.pdf
- cancers-1947216-supplementary figures.pdf
